# Supplementary material for: Faecalibacterium prausnitzii as a potential Antiatherosclerotic microbe
Source: Cell Commun Signal. 2024 Jan 19;22:54. doi: 10.1186/s12964-023-01464-y (PMC10797727; doi:10.1186/s12964-023-01464-y)
Supplement: Supplementary file 10 — Additional file 10. The total table of metabolites between different degrees of coronary heart disease and control group. The red background is negative ions; The yellow background is positive ions. [file 12964_2023_1464_MOESM10_ESM.xlsx]

## Sheet: A|B|C|D
The total table of metabolites between different degrees of coronary heart disease and control group.The red background is negative ions；The yellow background is positive ions.
ID	description	ANOVA p value	m/z	rt(s)
P1	.alpha.-Linolenoyl ethanolamide	0.0230221	322.271	36.487
P2	.gamma.-L-Glu-.epsilon.-L-Lys	0.0119063	275.146	266.09
P3	1-O-(cis-9-Octadecenyl)-2-O-acetyl-sn-glycero-3-phosphocholine	0.0448878	550.379	191.204
P4	1-Oleoyl-sn-glycero-3-phosphocholine	0.0356331	522.351	194.032
P5	1-Palmitoyl-sn-glycero-3-phosphocholine	0.0307623	496.338	196.511
P6	1-Palmitoylglycerol	0.000809948	313.271	159.992
P7	1-Stearoyl-rac-glycerol	0.0118404	341.3	156.031
P8	1-Stearoyl-sn-glycerol 3-phosphocholine	0.0489714	524.366	155.22
P9	2-Hydroxyadenine	0.019968	152.057	228.278
P10	5-Aminopentanoic acid	0.0239095	118.085	384.401
P11	5-Methylcytosine	0.00532227	126.065	132.863
P12	all cis-(6,9,12)-Linolenic acid	0.0416162	243.208	80.054
P13	alpha-Linolenic acid	0.022706	279.23	39.323
P14	Biliverdin	0.0404455	583.251	237.502
P15	Cholic acid	0.00441013	373.272	124.641
P16	cis-9-Palmitoleic acid	0.0188354	277.214	39.356
P17	Cyclohexylamine	5.13253e-06	160.133	385.304
P18	D-Proline	0.0322224	116.069	345.688
P19	Dimethylaminopurine	0.0261678	164.091	68.192
P20	Dopamine	0.00833014	136.074	203.773
P21	Glycylproline	0.0381501	173.09	383.389
P22	Heptadecanoic acid	0.00917461	253.251	33.94
P23	Hypoxanthine	0.027358	137.046	168.662
P24	Ile-Ala	0.0452777	203.138	50.706
P25	Ile-Thr	0.00173825	233.147	400.686
P26	L-Methionine	0.0443446	150.057	282.591
P27	L-Palmitoylcarnitine	0.045946	422.323	168.639
P28	L-Threonine	0.00869394	120.064	360.473
P29	L-Tyrosine	0.0388441	182.08	253.147
P30	Leu-Thr	0.00655188	215.14	38.1245
P31	Linoleic acid	0.0470221	281.246	34.524
P32	Linoleoyl ethanolamide	0.0455914	324.286	134.203
P33	N-Acetylmannosamine	0.0273127	222.096	256.434
P34	N-Acetylneuraminic acid	0.0345604	292.101	371.938
P35	N2-Acetyl-L-ornithine	0.0395899	175.106	385.915
P36	N6-Acetyl-L-lysine	0.0168835	189.122	388.529
P37	Nicotinate	0.0276092	124.039	216.822
P38	Pantothenate	0.0206409	220.118	270.347
P39	Pioglitazone	0.0171066	357.131	37.1345
P40	Pyrrolidine	0.0234105	72.0807	335.654
P41	Riboflavin	0.00734723	377.144	212.998
P42	sn-Glycerol 3-phosphoethanolamine	0.0273583	216.059	392.938
P43	Synephrine	0.00742744	150.09	244.876
P44	Thiamine	0.0197183	265.111	356.557
P45	Thr-Thr	0.0137054	221.112	97.756
P46	Triethanolamine	0.0200481	150.111	155.882
P47	Uracil	0.000635759	113.034	84.658
P48	Urocanic acid	0.0285106	121.038	287.852
P49	Val-Ala	0.00304538	189.125	39.0715
P50	Val-Val	0.046014	199.143	191.568
P51	Vigabatrin	0.0365969	130.086	308.861
P52	Xanthine	0.00675617	153.041	211.526
N1	2-Dehydro-3-deoxy-D-gluconate	0.00145683	237.06	359.792
N2	3-Hydorxy-3-methylglutaric acid	0.0311912	161.045	371.195
N3	Acetylcarnitine	0.00403679	202.107	168.718
N4	Allantoin	0.00617241	157.035	177.967
N5	BHT	0.0189588	219.174	707.466
N6	Bisindolylmaleimide I	0.0370566	411.18	29.894
N7	cis-Aconitate	0.00351651	173.009	437.068
N8	D-Arabinono-1,4-lactone	0.0338956	207.05	301.62
N9	D-Glucuronolactone	0.0455391	175.024	246.616
N10	D-Mannose	0.00212815	179.055	388.445
N11	Deoxyinosine	0.0275441	251.077	175.942
N12	Dihydrothymine	0.0177756	255.112	199.584
N13	Dihydroxyacetone	0.0191368	71.0132	447.481
N14	Ethyl glucuronide	0.0119854	221.065	300.925
N15	gamma-L-Glutamyl-L-phenylalanine	0.0123642	293.122	413.395
N16	Glutaconic acid	0.0243838	129.018	359.36
N17	Glutaric acid	0.00118663	131.034	447.538
N18	Glyceric acid	0.0163856	127	353.334
N19	Xanthine	0.0417956	151.026	207.365
N19	L-Ascorbic acid	0.0438277	351.054	449.913
N20	L-Carnitine	0.0457542	142.086	361.534
N21	L-Valine	0.0472007	116.071	382.502
N22	Lithocholic acid	0.0485662	375.288	46.069
N23	Malonic acid	0.0496182	103.003	392.489
N24	Pantothenate	0.00472904	218.103	265.785
N25	ponasterone A	0.0189426	463.3	294.82
N26	Ribitol	0.0367525	133.05	184.535
N27	Sedoheptulose	0.0231017	209.065	342.241
N28	sn-Glycerol 3-phosphoethanolamine	0.0460393	214.047	391.644
N29	Sucrose	0.0262781	323.095	310.692
N30	Uracil	0.0242011	111.02	80.5985

## Sheet: D_vs_A
Total table of metabolites between UA group and control group.The red background is negative ions；The yellow background is positive ions.
description	VIP	Fold change	p-value	m/z	rt(s)
Heptadecanoic acid	2.20654	0.392477	0.00365871	253.251	33.94
Bilirubin	2.82051	0.30608	0.0096187	585.266	39.699
Synephrine	3.28109	0.0597012	0.0147813	150.09	244.876
Biliverdin	1.76421	0.372152	0.0151537	583.251	237.502
gamma-Glutamyl-L-methionine	1.16235	0.342697	0.0200313	279.097	366.531
Triethanolamine	1.72827	0.0677808	0.0252423	150.111	155.882
cis-9-Palmitoleic acid	1.31042	0.689766	0.0274873	277.214	39.356
alpha-Linolenic acid	3.16058	0.626669	0.0324792	279.23	39.323
Cholic acid	4.85705	0.486861	0.0356045	373.271	84.764
Eicosapentaenoic acid	4.08605	0.387915	0.0438065	303.231	34.27
Leu-Ile	2.44681	0.316409	0.0466905	245.185	39.0595
2-Dehydro-3-deoxy-D-gluconate	1.5655	0.339592	0.00558916	237.06	359.792
9R,10S-EpOME	1.2036	0.678659	0.0177473	295.225	39.791
D-galacturonic acid	2.13941	0.318456	0.022809	253.055	402.623
D-Mannose	1.78304	0.25228	0.0269752	179.055	388.445
Pioglitazone	1.95408	0.0850154	0.0337648	355.115	35.769
L-Threonate	1.40864	0.253248	0.0345998	135.029	311.495
sn-Glycerol 3-phosphoethanolamine	1.33424	0.311153	0.0398995	214.047	391.644
Norethindrone Acetate	2.3412	0.575787	0.0401696	339.197	27.405
Dihydrothymine	1.17519	0.538452	0.0460995	255.112	199.584
N-Acetyl-L-aspartic acid	4.48989	0.631669	0.0499882	174.041	390.598

## Sheet: D_vs_B
Total table of metabolites between UA group and control group.The red background is negative ions；The yellow background is positive ions.
description	VIP	Fold change	p-value	m/z	rt(s)
Pyrrolidine	1.24528	0.553714	0.00748371	72.0807	335.654
L-Carnitine	3.53105	0.375617	0.0224105	162.112	355.987
Quinaldic acid	1.18646	3.58775	0.029855	174.054	213.582
Creatinine	7.82432	0.394485	0.033545	114.065	169.043
N-Oleoylethanolamine	6.10796	0.464993	0.0358006	326.304	36.9585
Oxyquinoline	2.15063	3.63396	0.0359932	146.059	214.254
1-Palmitoylglycerol	1.89477	0.465804	0.0362958	313.271	159.992
N-Acetylputrescine	3.82684	0.529125	0.0446424	131.118	335.496
Sucrose	2.75025	3.06356	0.0379198	323.095	310.692
3-Phosphoserine	3.62463	1.79862	0.0422345	201.024	191.225
Caproic acid	3.26578	0.461517	0.0444336	115.076	68.789
UDP-D-Galactose	1.1218	0.363851	0.0478253	565.06	31.3525

## Sheet: D_vs_C
Total table of metabolites between SCAD group and control group.The red background is negative ions；The yellow background is positive ions.
description	VIP	Fold change	p-value	m/z	rt(s)
1-Palmitoylglycerol	3.4845	0.243187	1.60504e-06	313.271	159.992
Biliverdin	2.41499	0.229544	1.24222e-05	583.251	237.502
Cyclohexylamine	16.5759	2.93233	0.00211673	160.133	385.304
Alpha-N-Phenylacetyl-L-glutamine	1.36717	0.171995	0.00665606	265.115	217.356
Linoleoyl ethanolamide	14.3242	0.279024	0.00989567	324.289	37.121
Synephrine	1.34317	0.280043	0.00992204	150.09	244.876
Arg-Tyr	1.37044	0.33387	0.0105038	337.169	493.788
Choline	1.27197	0.327304	0.010617	104.106	149.782
.alpha.-Linolenoyl ethanolamide	2.6046	0.380609	0.013041	322.271	36.487
Lys-Thr	2.07934	0.191735	0.0134107	289.185	419.077
1-Oleoyl-sn-glycero-3-phosphocholine	4.48037	0.265074	0.0171278	522.351	194.032
L-Histidine	1.98171	0.409875	0.0210247	156.076	395.405
1-Palmitoyl-sn-glycero-3-phosphocholine	10.1522	0.304078	0.0251727	496.338	196.511
Isomaltose	1.17606	0.370087	0.0257026	360.147	388.999
Uracil	1.02797	1.84757	0.0260646	113.034	84.658
Creatinine	6.80175	0.283187	0.0323472	114.065	169.043
Thiamine	3.56593	4.53599	0.0324949	265.111	356.557
D-Proline	2.3081	0.413882	0.0326031	116.071	311.041
Pantothenate	1.666	2.56402	0.0363088	220.118	270.347
Arg-Cys	1.80835	0.405012	0.0406175	319.16	460.957
2-Hydroxyadenine	2.05178	2.95353	0.0406944	152.057	228.278
Xanthine	2.62129	2.44626	0.0413048	153.041	211.526
Riboflavin	1.37146	2.89248	0.0451079	377.144	212.998
N-Oleoylethanolamine	5.5822	0.414819	0.0488465	326.304	36.9585
Dihydrothymine	1.65966	0.255404	9.04088e-06	255.112	199.584
Citrate	1.65008	0.146213	0.000116969	191.019	468.813
L-Threonate	1.47345	0.163452	0.000170546	135.029	311.495
Hypoxanthine	1.12535	0.132335	0.000206087	135.029	251.637
L-Ascorbic acid	2.70596	0.0676541	0.00238019	351.054	449.913
Homocitrate	2.71737	0.100539	0.00302094	205.034	456.697
3-Hydorxy-3-methylglutaric acid	1.46846	0.37864	0.00626929	161.045	371.195
Diosmetin	1.82492	0.147209	0.0168225	299.054	37.51
Pantothenate	4.55392	2.47267	0.0319835	218.103	265.785
Ribitol	5.56908	0.159909	0.0344348	133.05	184.535
Taurocholate	2.23389	0.270969	0.0349742	514.278	193.977
DL-lactate	3.12183	0.23748	0.0368212	89.0239	224.028
L-Pyroglutamic acid	2.78243	1.7274	0.0371211	128.035	393.155
D-galacturonic acid	3.54044	0.439987	0.0388592	193.034	385.632
L-Glutamate	5.36434	1.69487	0.0451705	146.045	393.188
